# Supplementary material for: The prevalence of SARS-CoV-2 antibodies in triage-negative patients and staff of a fertility setting from lockdown release throughout 2020
Source: Hum Reprod Open. 2021 Jul 27;2021(3):hoab028. doi: 10.1093/hropen/hoab028 (PMC8313405; doi:10.1093/hropen/hoab028)
Supplement: hoab028_Supplementary_Data [file hoab028_supplementary_data.zip]

Archive with 4 entries (4 files):
- Supplementary-Table-SIV final.docx
- Supplementary-Table-SI final.docx
- Supplementary-Table-SII final.docx
- Supplementary-Table-SIII final.docx
